# Supplementary material for: Comparison of the ABC and ACMG systems for variant classification
Source: Eur J Hum Genet. 2024 May 22;32(7):858–63. doi: 10.1038/s41431-024-01617-8 (PMC11219933; doi:10.1038/s41431-024-01617-8)
Supplement: Supplementary file 2 — Supplementary file S2 [file 41431_2024_1617_MOESM2_ESM.xlsx]

## Sheet: Ark1
Supplementary File S2:	All results including responses to ABC step C question and comments (if any)													Please note that grade 0 in the ABC system is replaced by "null" (to be able to calculate means and standard deviations)
Results of ACMG and ABC variant classification survey																																													SUMMARY	RANGE		MEAN	SD
Laboratory number	1	2	3	4	5	6	7	8	9	10	11	12	13	14	15	16	17	18	19	20	21	22	23	24	25	26	27	28	29	30	31	32	33	34	35	36	37	38	39	40	41	42	43
Step C useful?	0	0	0	Mostly yes, I would rather reduce the number of comments for normal findings	The comments detailed in step C put into words what is obtained in the ABC combined classification. These comments could be useful in guiding report writing, allowing to create reports quickly. However, the selection of a comment cannot be automated, as it requires the decision of the reporter, especially in variants whose classification falls into two A+B Class (F/E or E/D).	0	Yes, functional grading is something that I include in my analyses, however clinical grading is more challenging, and I have not used something precisely like this before. I did find the ABC step C useful and it was interesting to observe the results from this perspective.	Step C standard comments is a good idea, but we felt that so many varied comments may add confusion when reports are going to non-genetic specialists.	Yes	Yes definitely. Of course, the sentences would have to be translated into local language and setting but it is beneficial for report writers and readers to use standard phrases. In our laboratory, we spend a tremendous amount of time creating our own standard phrases for various situations (less structured w/ regards to A+B). It is therefore advantageous to have an ESHG best practice. It would be…	Yes	Yes, interesting comments for VUS, completes the ACMG criteria.	Yes. Any effort aiming at increasing the clarity in reporting, including the step C in the ABC system, is extremely useful. The currently used terminology in reporting reflects decades of research on monogenic diseases with high penetrance. Furthermore, the ACMG/AMP classification (as the authors themselves state) is not intended for interpretation of multigenic disorders (PMID:25741868). Therefo…	Yes we found it useful to standardize the classification. It is essential to include clinical grading in variant interpretation. ACMG alone is definitively not enough to classify variant in diagnostic. - Difficult to use in autosomal recessive case with 2 variants found. A combined comment should be used for both variants together (ie: case 3) - In case of VUS that cannot be classified due to lac…	Yes	Yes. Although I usually write similar sentences in order to clarify result of a genetic test, it is good to have set of standardized sentences that are related to functional and clinical grades.	Yes	Yes	0	Yes, to reach a conclusion, but not to be used as a standard comment on a medical report: “variant of potential interest” may be confusing.	Yes, but mainly for the clinicians	In general yes. I think the idea of a standardized text/comment is a good idea. However, I struggled selecting the most suitable comments for the grade E and D. For example, for the TNFRSF1A variant ( A+B=7), it was difficult to select between comments 5 and 9	Yes, in some cases	0	Yes in some cases, but many times the result was not self explanatory	Yes	No	Yes	Yes!	no answer	no answer	Yes	0	Yes	Yes, but they already use similar comments	Yes		Yes, partially	Yes	Yes	Yes	Yes, especially helpful when dealing with variants with reduced penetrance and hypomorphic variants.	Conditionally	31 of 33/43
Comment	0	0	0	0	0	0	This type of grading is more laborious for a geneticist at least in the beginning, however I see the benefits for the most challenging VUS interpretation and this is something that I will integrate to my work and present to my colleagues. The selected cases were good ones.	• We did not find that the apparent separation of the functional and clinical classification made variant classification easier. In fact, we feel that, determining the functional effect of a variant fundamentally rests on the clinical impact that a gene has, and cannot be done properly without prior knowledge of this. • It was difficult and confusing to flick between four tables. • In particular,…	0	0	0	0	I think it is very important that the shortcomings of the ACMG classification are brought out and challenged. Based on these cases, the greatest advantage of the ABC system seems to be the incorporation of penetrance into the classification and the controlled terminology for reporting. I would have needed a little bit more guidance, though, on how to apply the A and B criteria, when using the ACM…	0		ABC system for classification of genetic variants is intuitive and less time consuming in comparison to ACMG. However, it is also less mathematical and more descriptive. Therefore, it seems to me that it would be harder to design tools (software, applications) to ease the job of variant interpreters. Although I find clinical grading very important and well designed, I believe that further explana…	We find the standard variant comments to be very useful and necessary for variant interpretation. However, in the classification steps there are no grades for CNVs, in which case we have assumed gene to mean CNV. Moreover, we found it a bit confusing that there is no clinical grading for when there is no phenotype observed in the patient, with grade different than 0, as according to step C we sho…	The ABC classification model would be important bridge between laboratory genetics (relaying on ACMG classification), clinical genetics, primary care and other medical fields	1. For case 6, clinical grading is not possible without more information about the patient. ABC classification does not have instructions on how to do clinical evaluation for a case without phenotype information. 2. It would be helpful to have a single, simple protocol instead of two documents (word document+slides) with information about the ABC classification. We found it a bit confusing becaus…	To complete the U10 it was assumed that the variants were identified in unselected patients (allowing the use of phenotype/family history e.g. PP4, for variant classification). It was difficult for me to reach a conclusion for cases #6 and #7, since I have no expertise in cytogenetics - some answers for ABC classification may have been influenced by the ACMG classification criteria	Some, but no that need to be included	It was not clear from the article or instructions provided here how to distinguish when a variant reach B-score score 1 or 3-5 in the clinical grading. What is required for making a variant pathogenic, regardless of penetrance, also some ohter comments	Comment #7 hemizygosity should be added to the comment, Comment #3 and #4 are difficult to understand. Variants that could be related to the phenotype / variants that could explain the phenotype – it is basically the same	0	0	We appreciate the number of standard variant comments possibilities. We found that the clinical classification is not clear and is linked with the variant data. A lot of variants are functionnally class 3 and thus it is not really distinctive. Recessive variants interpretations are difficult to be combined	We believe that the analysis is too subjecƟve. There is not enough informaton from the gene to classify the variant well, such as inheritance. We also believe that it is too time consuming to classify variants in this way.		• I really like the ABC system. However, I think it might be relatively difficult for beginners in variant assessment as there are no real “yes or no” choices. From my point of view, more “detailed” point systems can sometimes even be a little easier for beginners. • Variant descriptions that are not based on the LRG reference transcript or the MANE select transcript can sometimes make the assess…	I really do appreciate the effort to better grade VUS since there is a big range from a suspicious VUS and a not suspicious VUS. The grading however becomes better when using the recommendations of the Association for Clinical Genomic Science (ACGS) best Practice guidelines for Variant Classification in Rare Disease, as well as the permanently updated recommendations in ClinGen: https://www.clini…	Step C adds some informa@on, but there is room for improvement, including a comment that covers VUS. Given that VUS may not be considered normal findings, in our opinion there should be a score E comment covering that a VUS has been detected and may be related to the phenotype (but not considered normal).	Our laboratory specializes in the molecular diagnosis of haemoglobinopathies. Therefore, our expertise on other genetic diseases is rather limited. This will also be the case with other genetic/molecular laboratories focusing on a specific gene/disease. As a result, it is challenging to assess evidence for criteria that require knowledge about disease mechanisms, population variant frequency cut-…	0	I also missed a comment in section C to denote that a VUS was detected: there is comment indicating a variant of potential interest, however, this indicates a possible disease-association. It could be preferable to have an option to declare that the significance really is uncertain. Also other useful comments	The 2 steps grading (functional and clinical) if very important and is missing in the ACMG classification. Thanks for your study!	From a clinical point of view it is more easy to integrate.		For some cases it can be useful if standard comments are implemented in the Lab., but the results must take in consideration the indication for analysis and some comments must be updated or improved.			As the genetic field moves towards hypomorphic variants/variants with a low penetrance/polygenetic inheritance, I believe additional standardized information of the effect of the variant in context of disease penetrance etc next to the classification of pathogenicity is very useful in the near future.		conflicting outcomes between ACMG and ABC classification in individual cases
Case 1: CHEK2(NM_001005735.2): c.599T>C, p.(Ile200Thr)
ACMG	3	risk factor	3	4	3	3	3	3	3	5	4	5	not able to class	4	4	3	5	3	4	3	3	3	3	3	3	3	3	4	3	4	4	3	3	5	3	4	3	3	4	4	3	3	5		3.5122	VUS (3-5)		3.44902	0.711405
ACMG crit	PS3 PP5 BS1	NA	PS3 PM5 PP5 BS1 BS3 BP4		PS3 PP3 PP5 BS1 BP1	PS3 PM5 PP1 PP5 BS1	PM1 BP4	PS3 BS1	NA	PVS1 PP3 PP5	PM2 PM5 PP5	PM1 PM2 PP3 PP4	NA	PS3 PP1 PP3 BS1	PS3 PP3 PP5 BS1	PS3 PP5 BS1	PS3 PM5 PP4 PP5	PS3 PP1 PP4 PP5 BS1 BS2 BP1	PS3 PS4 PP3	PS3 PP4 BS1	NA	PS3	PS3 PM5 PP5 BS1 BS3 BP4	PS3 PM1 PM5 PP1 PP5 BS1 BP1	PS3	PS3 PP5	PS3 PM5 PP5 BS1 BS3 BP4	PM2 PM5 PP5	PS3 PP1 PP3 BS1 BP1	PS3 PP3 PP4 BS1		PS3 PP1 PP3 PP4		PS3 PS4		PS3 PM1 PM5 PP2 BS2	PS3 PS4 PP3 BS1	PS3 PP5 BS1		PS3 PS4 BP1 BP4	NA	PS3 PP4	PS2 PS3 PS4 PM1 PM5 PM6 PP3 PP5
ABC-A	5	4	5	4	4	4	4	3	5	5	4	5	4	5	5	5	5	3	4	3	3	5	3	5	5	5	5	4	5	5	4	5	3	5	3	4	4	4	4	5	3	5	5		4.30233	LFE (3-5)		4.22809	0.772593
ABC-B	2	3	2	5	2	2	2	2	1	3	4	5	2	2	2	2	3	2	4	2	2	2	1	1	2	1	2	2	2	4	2	2	2	2	2	3	2	2	2	2	2	3	3		2.32558	Risk		2.17325	0.918615
ABC-C	5	9	5	9	9	9	9	9	5	10	10	10	4	9	5	9	10	5	10	5	4	9	4	9	9	9	9	9	9	10	5	9	4	9	5	10	5	9	5	9	5	10	10	ABC	39/43 out	0.906977
Report (yes -1, no - 2, maybe - 3)	1	3	1	1	1	1	1	2	1	3	1	1	2	1	1	1	1	3	1	3	1	1	2	3	1	2	1	1	1	1	1	NA - but VUS	2	1	3	1	2	1	1	1	2 (NL consensus)	1	1	ACMG	30/42 out, 5 maybe	0.833333	0.714286
Case 2: CACNA1A(NM_023035.3): c.4310G>A, p.(Arg1437Gln)
ACMG	4	3	4	3	3	3	3	3	5	3	3	3	3	3	3	3	4	3	3	4	4	4	3	4	3	3	3	3	3	3	3	3	3	3	3	3	3	3	3	3	3	3	3		3.2093	VUS (3-4)		3.18141	0.465891
ACMG crit	PS4 PM1 PM2 PP2 PP3	PS4 PM2 PP2 PP3	PM2 PP3		PM2 PP3	PS4 PM2 PP2 PP3	PM1 PM2	PM1 PM2 PP3	NA	PP1 PP3 PP4	PM2 PP2 PP3	PM2 PP3	PM2 PP2 PP3	PM2 PP3	PM2 PP3	PM2 PP3 PP4	PS4 PM2 PP3 PP4	PM2 PP3 PP5 BP1	PS4 PM2 PP3	PM1 PM2 PP3 PP4	NA	PS4 PM1 PM2 PP2 PP3	PM2 PP3	PM1 PM2 PP1 PP3	PM1 PM2 PP3	PM2 PP3 PP4 PP5	PM2 PP3	PM2 PP1 PP2 PP3 PP4	PM2 PP3 PP4	PM2 PP3		PM2 PP3 PP4		PS4 PM2 PP3	PM2 PP3	PM1 PM2 PP3 PP4	PM2 PP1 PP2 PP3	PM2 PP3 PP4		PS4 PM2 PP3 PP4	PM2 PP3	PM2 PP2 PP3 BP1	PM2 PP3 BP1
ABC-A	3	3	3	3	3	3	3	3	4	3	3	3	3	3	3	3	3	3	3	4	4	3	3	3	3	3	3	3	3	3	null	3	3	3	3	3	3	3	3	4	3	3	3		3.09524	HFE (3-4)		3.08333	0.297102
ABC-B	5	5	1	3	1	4	1	3	5	2	1	1	2	1	1	3	2	2	1	5	3	3	1	2	1	2	null	1	1	2	1	1	2	1	1	2	1	2	1	3	1	1	1		1.97619	Risk		1.66241	1.27811
ABC-C	10	10	5	5	5	5	5	5	10	5	5	5	5	5	5	5	5	9	5	9	9	5	5	6	5	5	2	5	5	5	1	5	5	5	5	5	5	5	4	5	5	5	5	ABC	41/43 out	0.953488
Report (yes -1, no - 2, maybe - 3)	1	1	1	1	1	1	3	1	1	3	1	3	1	1	3	1	1	1	1	1	1	1	2	1	1	1	3	1	1	1	3	NA - but VUS	1	1	1	1	1	1	3	1	1	1	2	ACMG	34/42 out, 6 maybe	0.952381	0.809524
Case 3: ADAMTS18(NM_199355.4): c.736C>T, p.(Arg246Ter)
ACMG	4	5	4	4	5	4	3	5	4	4	5	5	4	4	4	5	5	5	4	5	5	3	5	4	5	5	5	5	4	4	3	3	4	4	5	5	4	5	4	4	4	4	5		4.34884	LP		4.29792	0.650411
ACMG crit	PM2	PVS1 PM2	PVS1 PM2 PP5			PVS1 PM2	PM2 PP5	PVS1 PM2	NA	PVS1 PM2	PVS1 PM2 PP5	PVS1 PM2 PM3	PVS1 PM2	PVS1 PM2	PVS1 PM2	PVS1 PM2	PVS1 PM2 PP5	PVS1 PM2	PM2	PVS1 PM2 PP4	NA	PM2 PP3	PVS1 PM2 PP5	PVS1 PM2	PVS1 PM2 PP5	PVS1 PM2 PP4	PVS1 PM2 PP5	PVS1 PM2 PP5	PVS1 PM2	PVS1 PM2		PVS1 PM2		PVS1 PM2		PVS1 PM1	PVS1 PM2	PVS1 PM2		PVS1 PM2	PVS1 PM2	PS1 PM2 PP4 PP5	PVS1 PM2 PP5
ABC-A	4	5	4	4	5	4	4	5	5	4	5	4	5	4	5	4	3	4	4	5	5	3	5	5	5	5	5	5	5	5	4	3	4	4	5	5	5	5	4	3	4	5	4		4.4186	LFE		4.36536	0.663058
ABC-B	5	5	1	3	3	3	2	1	3	2	3	3	2	3	3	3	3	3	1	5	5	1	3	3	3	3	3	2	3	5	1	1	3	5	5	5	3	3	3	3	5	3	4		3.06977	P		2.77654	1.24203
ABC-C	10				10
ADAMTS18(NM_199355.4): c.1718G>C,p.(Arg573Pro):
ACMG	3	4	3	3	3	3	3	3	4	3	3	4	3	3	4	3	4	4	4	4	4	3	3	3	4	3	3	3	3	3	3	3	3	3	5	4	3	4	3	4	3	3	3		3.34884	VUS		3.31171	0.529318
ACMG crit	PM2 PP3 PP4	PM1 PM2 PM3 PP3	PM2 PP3 BP1			PM1 PM2 PM3	PM2 PP3	PM2 PM3 PP3	NA	PM2 PM3 PP3 BP1	PM2 PP3 BP1	PS1 PM2 PM3 PP5	PM2 PP3	PM2 PM3 PP3	PM1 PM2 PM3 PP3	PM1 PM2 PP3	PM1 PM2 PM3 PP3 BP1	PM1 PM2 PM3 PP3	PM1 PM2 PM3 PP3	PM2 PM3 PP3 PP4	NA	PM2 PP3	PM2 PP3 BP1	PM2	PM1 PM2 PM3 PP3	PM2 PP3 PP4	PM2 PM3 PP3 BP1	PM2	PM2 PP3 BP1	PM2 PM3 PP3		PS3 PM1 PP1 PP3 PP4		PM2 PM3 PP3		PM2 PM5 PP3	PM2 PM3	PM2 PP3		PM1 PM2 PM3 PP3 BP1	PM2 PP3 BP4	PM3 PM5 PP3 PP4	PM2 PP3 BP1
ABC-A	3	4	3	3	3	3	4	3	3	3	4	3	3	3	3	4	3	3	3	4	4	3	3	3	3	3	3	3	3	3	null	1	null	3	5	4	3	3	3	4	3	3	3		3.19512	HFE		3.12805	0.600812
ABC-B	2	5	1	3	1	1	2	1	3	2	1	3	2	1	3	3	1	2	1	5	2	1	1	1	1	3	3	1	2	5	null	1	null	1	5	5	1	2	1	3	1	1	1		2.07317	Risk		1.72613	1.34889
ABC-C (combined)	6	10	8	8	8	8	8	8	8	8	8	8	8	8	8	5	8	8	8	10	8	8	8	5	8	8	8	8	10	10	7	5	8	8	10	8	8	8	8	8	8 (10+5)	8 (10+5)	8	ABC	43/43 out	1
Report (yes -1, no - 2, maybe - 3)	1	1	1	1	1	1	1	1	1	3	1	1	1	1	1	1	1	1	1	1	1	1	1	1	1	1	1	1	1	1	3	NA	1	1	1	1	1	1	1	1	1	1	1	ACMG	40/42 out	0.952381	0.952381
Case 4: HUWE1(NM_031407.7): c.12943G>A, p.(Glu4315Lys)
ACMG	3	4	3	3	3	3	3	4	4	4	3	3	3	3	4	3	3	4	3	3	3	4	3	4	3	4	3	3	4	3	3	4	3	3	4	3	3	4	3	3	3	3	3		3.30233	VUS (3-4)		3.2726	0.464701
ACMG crit	PM2 PP2 PP3	PM1 PM2 PP2 PP3	PM1 PM2		PM2 PP2 PP3	PM1 PM2 PP2	PM1 PM2 PP3 BP4	PM21 PM2 PP2 PP3	NA	PM1 PM2 PP1 PP2 PP3 PP4	PM1 PM2 PP2	PM2 PP2	PM1 PP3 BS2	PM1 PP3	PM1 PM2 PP3 PP4	PM1 PM2 PP3	PP3 PP4 BP1	PM1 PP1 PP3 BS2	PM1 PM2 PP3	PM1 PM2	NA	PM1 PM2 PP2 PP3	PM1 PM2	PM1 PM2 PP1	PM1 PM2 PP3	PM1 PM2 PP1 PP3	PM1 PM2	PM2 PP2	PS3 PM1 PM2 PP3	PS3 PM1 PM2 PP3		PS3 PM1 PP1 PP3 PP4		PM2 PP3		PM1 PM2 PP1	PM1 PM2 PP2 PP3	PM1 PM2 PP3		PM1 PM2 PP2	PM1 PM2	PM1 PM2 PP4	PM1 PM2 PP3
ABC-A	3	4	3	3	3	3	4	4	4	4	3	3	3	3	4	4	4	4	4	4	4	3	3	4	3	3	3	3	4	3	3	3	3	3	4	3	3	4	3	4	3	4	4		3.44186	HFE (3-4)		3.40664	0.502486
ABC-B	2	4	1	1	1	2	2	3	2	3	1	1	1	2	3	3	1	3	1	1	2	1	1	2	2	2	2	1	1	2	1	2	2	1	4	1	1	5	1	5	1	2	2		1.90698	Risk		1.66342	1.08702
ABC-C	5	10	5	5	5	5	7 - hemizygosity	10 (unsing "likely")	5	9	5	5	5	5	9	5	5	9	5	5	9	5	5	5	5	5	5	5	5	5	5	5	5	7	10	5	5	10	5	10	5	5	5	ABC	43/43 out	1
Report (yes -1, no - 2, maybe - 3)	1	1	3	1	1	1	1	1	1	3	1	1	1	1	1	1	3	1	1	3	3	1	3	1	1	1	3	1	1	1	2	NA - but VUS	1	1	1	1	3	1	3	1	1	1	2	ACMG	31/42 out, 9 maybe	0.952381	0.738095
Case 5: COL5A1(NM_000093.4): c.2744C>T, p.(Thr915Met)
ACMG	3	3	2	3	3	2	3	3	5	3	3	3	3	3	3	2	3	3	3	3	2	3	3	3	3	3	2	3	3	3	3	3	3	3	3	3	3	3	2	2	3	3	2		2.86047	VUS (2-5)		2.81527	0.515539
ACMG crit	PP3	PP3 BS1	BS2 BP1	PM2 PP3 BP1		PP3 BS1	PM2 PP3	PM2 PP3	NA	PM2 PP2 PP3 PP4	PM2 PP3 BP1	PM1 PP3 BP1	PP3	PP3	PP3	PP3 BS2	PP3 PP4 BP1	PP3 PP4 BS2	PM2 PP3	PM2 PP3 PP4	NA	PS4 PM2 PP3	PM2 PP3	PM2 PM3 BP1	PP3	PP3	BS2 BP1	PM2 PP3	PP3	PM2 PP3		PP1 PP3 PP4		PP3 BS1		PP3	PM2 PP3	PM2 PP3		BS2 BP1	PM2 PP3	PP3 PP4	BS2 BP1
ABC-A	null	null	3	3	3	null	3	3	4	5	3	3	3	null	3	3	3	3	3	3	3	3	3	3	3	3	3	3	3	3	null	3	3	2	3	3	null	3	2	2	3	3	2		2.97297	HFE (0-5)		2.93398	0.499249
ABC-B	1	3	1	4	1		1	3	4	2	1	1	2	1	1	3	1	1	1	1	2	1	1	1	1	2	1	1	1	2	1	1	2	1	1	1	1	2	1	null	null	1	1		1.51351	VOI		1.31392	0.84694
ABC-C	1	3	5	5	5		9	5	10	5	5	5	5	1	5	5	5	5	5	5	5	5	5	5	5	5	5	5	5	5	1	5	5	3	5	5	5	5	4	1	4	5	3	ABC	33/42 out	0.785714
Report (yes -1, no - 2, maybe - 3)	2	no answer	3	1	1	2	3	1	1	3	1	1	1	1	1	2	3	3	1	1	1	1	3	3	1	3	2	1	1	1	3	NA - but VUS	1	2	1	1	1	1	3	2	2	3	2	ACMG	22/41 out, 11 maybe	0.804878	0.536585
Case 6: arr[GRCh37] 4q25q26(113,566,399_114,548,378)x1 dn
ACMG	3	4	3	3	5	5	3	5	4	3	3	4	3	5	3	2	3	3	4	3	3	NA	3	5	NA	3	5	5	3	5	3	5	5	4	3	5	5	5	3	3	3	5	5		3.76471	LP (2-5)		3.70874	0.972174
ACMG crit	PS2	PVS1 PM2			1A 2A 2E 3A	1A 2A 3A 5A (1.15)		PVS1 PM2 ClinGen CNV 1			1A 3A 5A 2A-2E	PM2 PM4 PM6		PVS1 PS2 PM2	PM2 PM6				PVS1 PM2	PM2 PM6					2A 5A (1.45)			2A (1.0)		1A 2A		PVS1 PM2 PM6		1A 2A (0.9)		PVS1 PS2 PM2	1.0	1A 2A 3A		PS2		1B-0 2A-1 3A-0 4D-0	PVS1 PM2 PP3
ABC-A	5	4	3	3	4	3	3	5	6	4	3	null	null	4	3	3	3	4	4	3	3	3	null	5	5	3	5	5	5	5	3	5	5	4	4	5	5	5	3	2	null	4	4		3.97436	LFE (0-5)		3.85754	0.959363
ABC-B	null	3	null	2	null	2	null	no entry	3	null	1	null	null	3	null	null	null	2	?	null	2	null	null	3	null	null	null	3	null	1	null	null	null	null	null	3	null	3	null	null	null	null	3		2.42857	VOI		2.28375	0.755929
ABC-C	11	5	2	5	5	5	2	11	10	5	5	11	1	9	2	3	11	5	11	2	5	3	0	10	5	2	11	10	11	9	3	5	5	11	4	10	3	10	3	1	1	5	5	ABC	28/43 out	0.651163
Report (yes -1, no - 2, maybe - 3)	2	1	3	1	1	1	3	2	1	3	1	1	2	1	2	2	3	1	1	2	2	2	2	1	1	2	1	1	1	1	3	NA	1	1	2	1	2	1	3	2	2	1	1	ACMG	24/42 out, 4 maybe	0.666667	0.571429
Case 7: arr[GRCh37] 16p11.2(29,567,296_29,794,518)x3
ACMG	3	3	2	3	3	3	4	3	5	3	2	3	3	3	3	4	3	3	4	3	3	NA	3	3	3	3	3	3	4	3	3	3	3	3		3	3	3	4	3	3	3	3		3.12121	VUS (2-4)		3.08446	0.509663
ACMG crit					1A 2A 2B 3A 4L 4O	1A 3A 2B 4C (0.55)		ClinGen CNV 0.1			1A 3A 4L-4Q 2A-2B	PM4			PM1				PS3 PS4 PM6	PM1 PM2 PP4								4E (0.30)		1A 2B		PM4		1A 2B 3A (0)		PM1	PM2	1A 2B 3A 4E				1B-0.6 3A-0 4E-0 5G-0.1	PM2
ABC-A	3	3	null	3	3	3	4	3	5	3	2	3	3	3	3	4	3	3	3	4	3	3	3	3	null	3	5	3	5	3	4	4	3	null		3	3	3	4	3	4	3	null		3.32258	HFE (0-5)		3.25849	0.661908
ABC-B	2	1	null	2	2	2	2	3	3	2	1	1	null	2	1	3	1	1	1	1	2	1	1	1	null	4	null	1	1	2	2	2	2	1		1	1	2	2	1	2	1	null		1.7	VOI		1.50313	0.753371
ABC-C	4	5	0	5	5	5	5	5	10	5	2	5	2	5	5	5	5	5	5	5	4	5	5	5	1	9	11	5	5	5	5	5	5	2		5	5	5	9	4	9	5	1	ABC	34/43 out	0.790698
Report (yes -1, no - 2, maybe - 3)	2	3	2	3	1	1	1	1	1	3	1	3	1	1	1	1	3	1	1	3	3	2	3	3	1	1	3	1	1	1	2	NA	1	1		1	3	1	1	2	1	1	2	ACMG	25/42 out, 5 maybe	0.714286	0.595238
Case 8: PTPN11(NM_002834.5): c.802G>A, p.(Gly268Ser)
ACMG	4	5	5	4	4	4	4	4	4	4	5	5	4	4	4	4	5	4	4	4	3	4	5	4	4	3	5	5	4	3	4	3	3	5	4	5	5	5	5	3	5	4	5		4.2093	LP (3-5)		4.15367	0.674648
ACMG crit	PS4 PM1 PM2 PP2 PP3 PP5	PS4 PM2 PP2 PP3	PM1 PM2 PM5 PP3 PP5			PS4 PM1 PM2 PP2 PP3	PM1 PM2 PP3 PP5	PS4 PM2 PP2 PP3	NA	PM1 PM2 PP2 PP3	PM1 PM2 PM5 PP2 PP3 PP5	PS1 PS4 PM1 PM2 PP2 PP3	PS4 PM2 PM5 PP3	PM1 PM2 PP3 PP5	PS4 PM2 PP3 PP5	PM1 PM2 PP3 PP5	PM1 PM2 PM5 PP3 PP5	PS1 PM1 PM2 PP3	PS4 PM1 PM2 PM5 PP2 PP3	PM1 PM2 PP3 PP5	NA	PS4 PM1 PM2 PM5 PP2 PP3	PM1 PM2 PM5 PP3 PP5	PM1 PM2 PP3 PP5	PM1 PM2 PP3 PP5	PM2 PP3 PP5	PM1 PM2 PM5 PP3 PP5	PM1 PM2 PM5 PP2 PP3 PP5	PM1 PM2 PP3 PP5 BS2	PS4 PM2 PP3		PM2 PP3		PS4 PM2 PM5 PP2 PP3		PS4 PM2 PM5 PP1 PP2 PP3		PM1 PM2 PM5 PP3 PP5		PM2 PM5 PP3	PS2 PM1 PM2 PM5 PP3	PS1 PM1 PM2	PM1 PM2 PM5 PP3 PP5
ABC-A	4	5	3	4	3	4	3	4	5	4	3	3	4	4	3	3	3	4	4	4	4	3	4	4	4	3	3	5	4	3	4	3	4	5	4	4	5	5	4	3	5	5	5		3.88372	LFE (3-5)		3.8165	0.7306
ABC-B	null	5	null	null	2	null	null	no entry	3	2	3	null	null	null	3	null	3	null	null	null	2	null	null	null	null	null	null	5	null	null	2	null	null	null	null	3	3	5	3	3	5	null	null		3.25	VOI		3.08007	1.12546
ABC-C	3	10	3	11	11	11	4	11	11	11	5	3	4	11	11	3	11	3	11	3	5	3	11	3	11	3	11	11	11	2	9	11	11	11	4	9	10	10	5	4	10	11	11	ABC	29/43 out	0.674419
Report (yes -1, no - 2, maybe - 3)	2	1	2	1	1	2	2	2	3	3	1	2	2	1	3	2	1	1	2	2	3	1	2	2	1	3	2	1	1	1	1	NA	1	1	2	1	3	1	1	2	1	1	1	ACMG	21/42 out, 6 maybe	0.642857	0.5
Case 9: TNFRSF1A(NM_001065.4): c.362G>A, p.(Arg121Gln)
ACMG	3	risk factor	2	2	2	2	3	3	3	3	2	2	not able to class	3	3	1	3	2	3	3	3	3	2	2	3	3	2	3	3	2	3	3	3	3	4	2	3	4	3	3	1	2	1		2.58537	VUS (1-3)		2.46871	0.706244
ACMG crit	PP4 BS1 BP4	NA	PM1 PM5 PP5 BS1 BS2 BP4		BS1 BP6 PP2	PS3 PM5 BS1	PM1 BP1	PS4 BP4	NA	PM1 PM5 PP2 BS1 BS2	PM1 PM5 PP2 BA1 BS1 BS2 BP6	PM1 PM5 PP4 BS1 BP4		no criteria listed	PS3 PP5	BS1 BS2 BP4	PM1 PM5 PP5 BS1 BS2	PP5 BS1 BP4 BP6	PS3 PS4	PM5 BS1	NA	PM5 BP4	PM1 PM2 PM5 BS1 BS2 BP4	PM1 PM5 BS1 BP4	PM1 BP4	PS3 PP5 BS1 BP4	PM1 PM5 PP5 BS1 BS2 BP4	PM5 PP2 BS2	PS3 PP2 PP4 BS1 BP4	PS3 PP4 BS1 BP4		PS3 PP4 BS1		PS3 BS1		BS1 BS2 BS4 BP4	PS3 PP3 BA1	PM1 PM5 PP5 BS1 BS2 BP4		PM1 PM5 PP2 BS2 BP4	BS1 BS4 BP4	BP4 BP5	PM1 PM5 PP5 BS1 BS2 BP4
ABC-A	4	4	3	3	2	3	3	3	3	4	2	3	4	4	3	4	4	3	3	3	3	4	2	2	3	4	2	3	4	5	3	4	3	3	4	2	4	2	3	3	2	3	2		3.13953	HFE (2-4)		3.04226	0.774025
ABC-B	2	3	2	1	no entry (correct)	2	2	2	2	2	2	2	2	2	2	3	2	3	3	1	2	3	1		2	2	2	2	2	4	1	2	2	1	3	2	2	2	1	2	2	2	2		2.04878	Risk		1.95024	0.630524
ABC-C	9	9	5	4	1	9	5	9	5	9	5	5	9	9	5	5	9	5	5	4	5	9	2	1	5	9	5	9	9	10	5	9	5	9	10	4	9	4	5	5	4	5	5	ABC	35/43 out	0.813953
Report (yes -1, no - 2, maybe - 3)	1	3	2	3	2	3	3	1	1	3	2	2	3	1	1	2	1	2	1	3	2	1	2	2	1	3	2	1	1	2	1	NA	1	3	1	2	1	2	3	1	2	2	2	ACMG	17/42 out, 10 maybe	0.642857	0.404762
Case 10: ABCA4(NM_000350.3): c.5603A>T, p.(Asn1868Ile)
ACMG	3	risk factor	3	3	2	1	1	3	3	3	3	3	1	3	3	3	3	1	3	not used	3	1	2	3	3	3	3	3	3	3	3	3	3	3	4	3	3	3	3	3	3	3	3		2.73171	VUS (1-3)		2.59056	0.707969
ACMG crit	PM3 PP4 PP5 BS1	NA	PS3 PP2 PP5 BP4 BA1		PP2 PP3 BS1 BP4 BP6	BA1	PM1 PP3 BA1	BS1	NA	PP3 BS1 BS2	PS3 PP2 PP5 BA1 BS2	PM1 PP3 PP4 BS1	BA1	PP3 PP5 BS1	PP3 PP4 PP5	PP5 BS1 BS2 BP4	PS3 PP2 PP5 BA1	PP4 BS1 BS2	PS4 PP3 PP4	PP4 BA1	NA	PP3 BA1	BS1 BP4	PM1 PP3 BS1	PM1 PP3	PP4 PP5 BS1	PS3 PP2 PP5 BA1 BP4	PM5 PP2 BS2	PP3 PP4 BS1	PP3 PP4 BS1		PP3 PP4 BS1		PM3 PS3			PS4 PM3 BS1	PS3 PP2 PP5 BA1 BP4		PS1 PM3 PP2 BA1 BP4	NA	PP4	PS3 PM1 PP5 BA1 BP4
ABC-A	4	4	3	4	3	4	3	3	4	4	4	3	4	4	4	4	3	4	3	4	4	4	4	3	4	3	1	3	4	3	3	4	4	4	4	3	4	3	3	five	3	3	4		3.52381	LFE (3-4)		3.44473	0.633923
ABC-B	2	3	3	1	2	1	1	1	2	2	1	2	2	1	2	3	1	1	1	2	2	1	2	1	1	2	2	1	1	3	1	1	2	3	3	2	2	2	3	3	2	1	2		1.7907	Risk		1.63976	0.741881
ABC-C	4	9	6	6	6	4	6	4	6	9	6	5	4	6	9	5	6	4	6	6	6	6	6	6	6	5	2	6	6	9	5	5	6	6	10	6	9	5	9	10	6	5	6	ABC	37/43 out	0.860465
Report (yes -1, no - 2, maybe - 3)	2	3	3	1	2	2	2	2	1	3	1	1	1	1	1	1	1	2	2	1	2	1	2	3	3	1	2	1	1	1	3	NA	1	2	1	1	3	1	1	1	2 (NL consensus)	2	2	ACMG	21/42 out, 7 maybe	0.666667	0.5

## Sheet: Ark2
Case		1	2	3	4	5	6	7	8	9	10	11	12	13	14	15	16	17	18	19	20	21	22	23	24	25	26	27	28	29	30	31	32	33	34	35	36	37	38	39	40	41	42	43
1	CHEK2	PS3 PP5 BS1	NA	PS3 PM5 PP5 BS1 BS3 BP4		PS3 PP3 PP5 BS1 BP1	PS3 PM5 PP1 PP5 BS1	PM1 BP4	PS3 BS1	NA	PVS1 PP3 PP5	PM2 PM5 PP5	PM1 PM2 PP3 PP4	NA	PS3 PP1 PP3 BS1	PS3 PP3 PP5 BS1	PS3 PP5 BS1	PS3 PM5 PP4 PP5	PS3 PP1 PP4 PP5 BS1 BS2 BP1	PS3 PS4 PP3	PS3 PP4 BS1	NA	PS3	PS3 PM5 PP5 BS1 BS3 BP4	PS3 PM1 PM5 PP1 PP5 BS1 BP1	PS3	PS3 PP5	PS3 PM5 PP5 BS1 BS3 BP4	PM2 PM5 PP5	PS3 PP1 PP3 BS1 BP1	PS3 PP3 PP4 BS1		PS3 PP1 PP3 PP4		PS3 PS4		PS3 PM1 PM5 PP2 BS2	PS3 PS4 PP3 BS1	PS3 PP5 BS1		PS3 PS4 BP1 BP4	NA	PS3 PP4	PS2 PS3 PS4 PM1 PM5 PM6 PP3 PP5
2	CACNA1A	PS4 PM1 PM2 PP2 PP3	PS4 PM2 PP2 PP3	PM2 PP3		PM2 PP3	PS4 PM2 PP2 PP3	PM1 PM2	PM1 PM2 PP3	NA	PP1 PP3 PP4	PM2 PP2 PP3	PM2 PP3	PM2 PP2 PP3	PM2 PP3	PM2 PP3	PM2 PP3 PP4	PS4 PM2 PP3 PP4	PM2 PP3 PP5 BP1	PS4 PM2 PP3	PM1 PM2 PP3 PP4	NA	PS4 PM1 PM2 PP2 PP3	PM2 PP3	PM1 PM2 PP1 PP3	PM1 PM2 PP3	PM2 PP3 PP4 PP5	PM2 PP3	PM2 PP1 PP2 PP3 PP4	PM2 PP3 PP4	PM2 PP3		PM2 PP3 PP4		PS4 PM2 PP3	PM2 PP3	PM1 PM2 PP3 PP4	PM2 PP1 PP2 PP3	PM2 PP3 PP4		PS4 PM2 PP3 PP4	PM2 PP3	PM2 PP2 PP3 BP1	PM2 PP3 BP1
3	ADAMTS18	PM2	PVS1 PM2	PVS1 PM2 PP5			PVS1 PM2	PM2 PP5	PVS1 PM2	NA	PVS1 PM2	PVS1 PM2 PP5	PVS1 PM2 PM3	PVS1 PM2	PVS1 PM2	PVS1 PM2	PVS1 PM2	PVS1 PM2 PP5	PVS1 PM2	PM2	PVS1 PM2 PP4	NA	PM2 PP3	PVS1 PM2 PP5	PVS1 PM2	PVS1 PM2 PP5	PVS1 PM2 PP4	PVS1 PM2 PP5	PVS1 PM2 PP5	PVS1 PM2	PVS1 PM2		PVS1 PM2		PVS1 PM2		PVS1 PM1	PVS1 PM2	PVS1 PM2		PVS1 PM2	PVS1 PM2	PVS1 PM2 PP4 PP5	PVS1 PM2 PP5
3	ADAMTS18	PM2 PP3 PP4	PM1 PM2 PM3 PP3	PM2 PP3 BP1			PM1 PM2 PM3	PM2 PP3	PM2 PM3 PP3	NA	PM2 PM3 PP3 BP1	PM2 PP3 BP1	PS1 PM2 PM3 PP5	PM2 PP3	PM2 PM3 PP3	PM1 PM2 PM3 PP3	PM1 PM2 PP3	PM1 PM2 PM3 PP3 BP1	PM1 PM2 PM3 PP3	PM1 PM2 PM3 PP3	PM2 PM3 PP3 PP4	NA	PM2 PP3	PM2 PP3 BP1	PM2	PM1 PM2 PM3 PP3	PM2 PP3 PP4	PM2 PM3 PP3 BP1	PM2	PM2 PP3 BP1	PM2 PM3 PP3		PM1 PM2 PP3		PM2 PM3 PP3		PM2 PM5 PP3	PM2 PM3	PM2 PP3		PM1 PM2 PM3 PP3 BP1	PM2 PP3 BP4	PM3 PM5 PP3 PP4	PM2 PP3 BP1
4	HUWE1	PM2 PP2 PP3	PM1 PM2 PP2 PP3	PM1 PM2		PM2 PP2 PP3	PM1 PM2 PP2	PM1 PM2 PP3 BP4	PM1 PM2 PP2 PP3	NA	PM1 PM2 PP1 PP2 PP3 PP4	PM1 PM2 PP2	PM2 PP2	PM1 PP3 BS2	PM1 PP3	PM1 PM2 PP3 PP4	PM1 PM2 PP3	PP3 PP4 BP1	PM1 PP1 PP3 BS2	PM1 PM2 PP3	PM1 PM2	NA	PM1 PM2 PP2 PP3	PM1 PM2	PM1 PM2 PP1	PM1 PM2 PP3	PM1 PM2 PP1 PP3	PM1 PM2	PM2 PP2	PS3 PM1 PM2 PP3	PS3 PM1 PM2 PP3		PM1 PP1 PP3 PP4		PM2 PP3		PM1 PM2 PP1	PM1 PM2 PP2 PP3	PM1 PM2 PP3		PM1 PM2 PP2	PM1 PM2	PM1 PM2 PP4	PM1 PM2 PP3
5	COL5A1	PP3	PP3 BS1	BS2 BP1	PM2 PP3 BP1		PP3 BS1	PM2 PP3	PM2 PP3	NA	PM2 PP2 PP3 PP4	PM2 PP3 BP1	PM1 PP3 BP1	PP3	PP3	PP3	PP3 BS2	PP3 PP4 BP1	PP3 PP4 BS2	PM2 PP3	PM2 PP3 PP4	NA	PS4 PM2 PP3	PM2 PP3	PM2 PM3 BP1	PP3	PP3	BS2 BP1	PM2 PP3	PP3	PM2 PP3		PP1 PP3 PP4		PP3 BS1		PP3	PM2 PP3	PM2 PP3		BS2 BP1	PM2 PP3	PP3 PP4
6	ANK2 del	PS2	PVS1 PM2			1A 2A 2E 3A	1A 2A 3A 5A (1.15)		PVS1 PM2 ClinGen CNV 1			1A 3A 5A 2A-2E	PM2 PM4 PM6		PVS1 PS2 PM2	PM2 PM6				PVS1 PM2	PM2 PM6					2A 5A (1.45)			2A (1.0)		1A 2A		PVS1 PM2 PM6		1A 2A (0.9)		PVS1 PS2 PM2	1.0	1A 2A 3A		PS2		1B-0 2A-1 3A-0 4D-0	PVS1 PM2 PP3
7	16p11.2 dup					1A 2A 2B 3A 4L 4O	1A 3A 2B 4C (0.55)		ClinGen CNV 0.1			1A 3A 4L-4Q 2A-2B	PM4			PM1				PS3 PS4 PM6	PM1 PM2 PP4								4E (0.30)		1A 2B		PM4		1A 2B 3A (0)		PM1	PM2	1A 2B 3A 4E				1B-0.6 3A-0 4E-0 5G-0.1	PM2
8	PTPN11	PS4 PM1 PM2 PP2 PP3 PP5	PS4 PM2 PP2 PP3	PM1 PM2 PM5 PP3 PP5			PS4 PM1 PM2 PP2 PP3	PM1 PM2 PP3 PP5	PS4 PM2 PP2 PP3	NA	PM1 PM2 PP2 PP3	PM1 PM2 PM5 PP2 PP3 PP5	PS1 PS4 PM1 PM2 PP2 PP3	PS4 PM2 PM5 PP3	PM1 PM2 PP3 PP5	PS4 PM2 PP3 PP5	PM1 PM2 PP3 PP5	PM1 PM2 PM5 PP3 PP5	PS1 PM1 PM2 PP3	PS4 PM1 PM2 PM5 PP2 PP3	PM1 PM2 PP3 PP5	NA	PS4 PM1 PM2 PM5 PP2 PP3	PM1 PM2 PM5 PP3 PP5	PM1 PM2 PP3 PP5	PM1 PM2 PP3 PP5	PM2 PP3 PP5	PM1 PM2 PM5 PP3 PP5	PM1 PM2 PM5 PP2 PP3 PP5	PM1 PM2 PP3 PP5 BS2	PS4 PM2 PP3				PS4 PM2 PM5 PP2 PP3		PS4 PM2 PM5 PP1 PP2 PP3		PM1 PM2 PM5 PP3 PP5		PM2 PM5 PP3	PS2 PM1 PM2 PM3 PP3	PS1 PM1 PM2	PM1 PM2 PM5 PP3 PP5
9	TNFRSF1A	PP4 BS1 BP4	NA	PM1 PM5 PP5 BS1 BS2 BP4		BS1 BP6 PP2	PS3 PM5 BS1	PM1 BP1	PS4 BP4	NA	PM1 PM5 PP2 BS1 BS2	PM1 PM5 PP2 BA1 BS1 BS2 BP6	PM1 PM5 PP4 BS1 BP4		no criteria listed	PS3 PP5	BS1 BS2 BP4	PM1 PM5 PP5 BS1 BS2	PP5 BS1 BP4 BP6	PS3 PS4	PM5 BS1	NA	PM5 BP4	PM1 PM2 PM5 BS1 BS2 BP4	PM1 PM5 BS1 BP4	PM1 BP4	PS3 PP5 BS1 BP4	PM1 PM5 PP5 BS1 BS2 BP4	PM5 PP2 BS2	PS3 PP2 PP4 BS1 BP4	PS3 PP4 BS1 BP4		PS3 PP4 BS1		PS3 BS1		BS1 BS2 BS4 BP4	PS3 PP3 BA1	PM1 PM5 PP5 BS1 BS2 BP4		PM1 PM5 PP2 BS2 BP4	BS1 BS4 BP4	BP4 BP5	PM1 PM5 PP5 BS1 BS2 BP4
10	ABCA4	PM3 PP4 PP5 BS1	NA	PS3 PP2 PP5 BP4 BA1		PP2 PP3 BS1 BP4 BP6	BA1	PM1 PP3 BA1	BS1	NA	PP3 BS1 BS2	PS3 PP2 PP5 BA1 BS2	PM1 PP3 PP4 BS1	BA1	PP3 PP5 BS1	PP3 PP4 PP5	PP5 BS1 BS2 BP4	PS3 PP2 PP5 BA1	PP4 BS1 BS2	PS4 PP3 PP4	PP4 BA1	NA	PP3 BA1	BS1 BP4	PM1 PP3 BS1	PM1 PP3	PP4 PP5 BS1	PS3 PP2 PP5 BA1 BP4	PM5 PP2 BS2	PP3 PP4 BS1	PP3 PP4 BS1		PP3 PP4 BS1		PM3 PS3			PS4 PM3 BS1	PS3 PP2 PP5 BA1 BP4		PS1 PM3 PP2 BA1 BP4	NA	PP4	PS3 PM1 PP5 BA1 BP4
