# Supplementary material for: Comparison of the ABC and ACMG systems for variant classification
Source: Eur J Hum Genet. 2024 May 22;32(7):858–63. doi: 10.1038/s41431-024-01617-8 (PMC11219933; doi:10.1038/s41431-024-01617-8)
Supplement: Supplementary file 3 — Supplementary file S3 [file 41431_2024_1617_MOESM3_ESM.xlsx]

## Sheet: SUMMARY
Supplementary File S3: Selection of ACMG criteriae by the 33-36 laboratories that returned this information
Comparison of classification across labs after removal of all entries that was used by <10% of the laboratories, i.e. 3 laboratories or less
Case	Gene	Clinical fit	Average ACMG grade	Class/Spread	Average ABC_A grade	Class/Spread	Average ABC_B grade	Report after ACMG incl maybe	Report after ACMG excl maybe	Report after ABC	% ACMG concordance excluding n = 1-3	% ACMG concordance all included	# ACMG criteria used by >50%
1	CHEK2	yes	3.5	VUS (3-5)	4.3	LFE (3-5)	2,3 (RISK)	83	71	91	32	22	3
2	CACNA1A	yes	3.2	VUS (3-4)	3.1	HFE (3-4)	1,9 (RISK)	95	81	95	44	35	2
3	ADAMTS18-1		4.3	LP (3-5)	4.4	LFE (3-5)	3,1 (PATH)				72	46	2
	ADAMTS18-2	yes	3.3	VUS (3-4)	3	HFE (0-5)	2,0 (RISK)	95	95	100	50	31	2
4	HUWE1	yes	3.3	VUS (3-4)	3.4	HFE (0-5)	1,9 (RISK)	95	74	100	50	32	3
5	COL5A1	yes	2.9	VUS (2-5)	2.6	HFE (0-5)	1,5 (VOI)	80	54	79	37	19	1
6	ANK2 del	unknown	3.8	LP (3-5)	3.6	LFE (0-5)	0,8 (VOI)	67	57	65	NA	NA	NA
7	16p11.2 dup	yes	3.1	VUS (2-4)	3	HFE (0-5)	1,5 (VOI)	71	60	79	NA	NA	NA
8	PTPN11	no	4.2	LP (3-5)	3.9	LFE (3-5)	1,2 (VOI)	64	50	67	62	40	4
9	TNFRSF1A	yes	2.6	VUS (1-3)	3.1	HFE (2-4)	2,0 (RISK)	64	40	81	37	22	2
10	ABCA4	yes	2.7	VUS (1-3)	3.5	LFE (3-4)	1,8 (RISK)	67	50	86	27	21	0
							Average:	78.1	63.2	84.3	45.6667	29.7778

## Sheet: CHEK2
Lab#	PVS1	PS2	PS3	PS4	PM1	PM2	PM5	PM6	PP1	PP2	PP3	PP4	PP5	BS1	BS2	BS3	BP1	BP4		#
1			1										1	1						3
2																				0
3			1				1						1	1		1		1		6
4																				0
5			1								1		1	1			1			5
6			1				1		1				1	1						5
7					1													1		2
8			1											1						2
9																				0
10	1										1		1							3
11						1	1						1							3
12					1	1					1	1								4
13																				0
14			1						1		1			1						4
15			1						1				1	1						4
16			1										1	1						3
17			1				1					1	1							4
18			1						1			1	1	1	1		1			7
19			1	1							1									3
20			1									1		1						3
21																				0
22			1																	1
23			1				1						1	1		1		1		6
24			1		1		1		1				1	1			1			7
25			1																	1
26			1										1							2
27			1				1						1	1		1		1		6
28						1	1						1							3
29			1						1		1			1			1			5
30			1								1	1		1						4
31																				0
32			1						1		1	1								4
33																				0
34			1	1																2
35																				0
36			1		1		1			1					1					5
37			1	1							1			1						4
38			1										1	1						3
39																				0
40			1	1													1	1		4
41																				0
42			1									1								2
43		1	1	1	1		1	1			1		1							8
SUM	1	1	28	5	5	3	10	1	7	1	10	7	17	17	2	3	5	5		2.97674	n=33
			0.848485	0.151515	0.151515		0.30303		0.212121		0.30303	0.212121	0.515152	0.515152			0.151515	0.151515		0.319559	(0,15-0,85)
	0.030303	0.030303	0.848485	0.151515	0.151515	0.0909091	0.30303	0.030303	0.212121	0.030303	0.30303	0.212121	0.515152	0.515152	0.0606061	0.0909091	0.151515	0.151515		0.215488

## Sheet: CACNA1A
Lab#	PS4	PM1	PM2	PP1	PP2	PP3	PP4	PP5	BP1		#
1	1	1	1		1	1					5
2	1		1		1	1					4
3			1			1					2
4											0
5			1			1					2
6	1		1		1	1					4
7		1	1								2
8		1	1			1					3
9											0
10				1		1	1				3
11			1		1	1					3
12			1			1					2
13			1		1	1					3
14			1			1					2
15			1			1					2
16			1			1	1				3
17	1		1			1	1				4
18			1			1		1	1		4
19	1		1			1					3
20		1	1			1	1				4
21											0
22	1	1	1		1	1					5
23			1			1					2
24		1	1	1		1					4
25		1	1			1					3
26			1			1	1	1			4
27			1			1					2
28			1	1	1	1	1				5
29			1			1	1				3
30			1			1					2
31											0
32			1			1	1				3
33											0
34	1		1			1					3
35			1			1					2
36		1	1			1	1				4
37			1	1	1	1					4
38			1			1	1				3
39											0
40	1		1			1	1				4
41											0
42			1		1	1			1		4
43			1			1			1		3
SUM	8	8	35	4	9	35	11	2	3		2.67442	n=36
	0.222222	0.222222	0.972222	0.111111	0.25	0.972222	0.305556				0.436508	(0,11-0,97)
	0.222222	0.222222	0.972222	0.111111	0.25	0.972222	0.305556	0.0555556	0.0833333		0.354938

## Sheet: ADAMTS18-1
Lab#	PVS1	PM2	PP3	PP4	PP5		#
1		1					1
2	1	1					2
3	1	1			1		3
4							0
5							0
6	1	1					2
7		1			1		2
8	1	1					2
9							0
10	1	1					2
11	1	1			1		3
12	1	1	1				3
13	1	1					2
14	1	1					2
15	1	1					2
16	1	1					2
17	1	1			1		3
18	1	1					2
19		1					1
20	1	1		1			3
21							0
22		1	1				2
23	1	1			1		3
24	1	1					2
25	1	1			1		3
26	1	1		1			3
27	1	1			1		3
28	1	1			1		3
29	1	1					2
30	1	1					2
31							0
32	1	1					2
33							0
34	1	1					2
35							0
36	1	1					2
37	1	1					2
38	1	1					2
39							0
40	1	1					2
41	1	1					2
42	1	1		1	1		4
43	1	1			1		3
SUM	31	35	2	3	10		1.88372	n=35
	0.885714	1			0.285714		0.72381	(0,29-1,00
	0.885714	1	0.0571429	0.0857143	0.285714		0.462857

## Sheet: ADAMTS18-2
Lab#	PS1	PM1	PM2	PM3	PM5	PP3	PP4	PP5	BP1	BP4		#
1			1			1	1					3
2		1	1	1		1						4
3			1			1			1			3
4												0
5												0
6		1	1	1								3
7			1	1								2
8			1	1		1						3
9												0
10			1	1		1			1			4
11			1			1			1			3
12	1		1	1				1				4
13			1			1						2
14			1	1		1						3
15		1	1	1		1						4
16			1	1		1						3
17		1	1	1		1			1			5
18		1	1	1		1						4
19		1	1	1		1						4
20			1	1		1	1					4
21												0
22			1			1						2
23			1			1			1			3
24			1									1
25		1	1	1		1						4
26			1			1	1					3
27			1	1		1			1			4
28			1									1
29			1			1			1			3
30			1	1		1						3
31												0
32		1	1			1						3
33												0
34			1	1		1						3
35												0
36			1		1	1						3
37			1	1								2
38			1			1						2
39												0
40		1	1	1		1			1			5
41			1			1				1		3
42				1	1	1	1					4
43			1			1			1			3
SUM	1	9	34	20	2	29	4	1	9	1		2.55814	n=35
		0.257143	0.971429	0.571429		0.828571	0.114286		0.257143			0.5	(0,11-0,83)
	0.0285714	0.257143	0.971429	0.571429	0.0571429	0.828571	0.114286	0.0285714	0.257143	0.0285714		0.314286

## Sheet: HUWE1
Lab#	PS3	PM1	PM2	PP1	PP2	PP3	PP4	BS2	BP1	BP4		#
1			1		1	1						3
2		1	1		1	1						4
3		1	1									2
4												0
5			1		1	1						3
6		1	1		1							3
7		1	1			1				1		4
8		1	1		1	1						4
9												0
10		1	1	1	1	1	1					6
11		1	1		1							3
12			1		1							2
13		1				1		1				3
14		1				1						2
15		1	1			1	1					4
16		1	1			1						3
17						1	1		1			3
18		1		1		1		1				4
19		1	1			1						3
20		1	1									2
21												0
22		1	1		1	1						4
23		1	1									2
24		1	1	1								3
25		1	1			1						3
26		1	1	1		1						4
27		1	1									2
28			1			1						2
29	1	1	1			1						4
30	1	1	1			1						4
31												0
32	1	1		1		1	1					5
33												0
34			1			1						2
35												0
36		1	1	1								3
37		1	1		1	1						4
38		1	1			1						3
39												0
40		1	1		1							3
41		1	1									2
42		1	1				1					3
43		1	1			1						3
SUM	3	30	31	6	11	24	5	2	1	1		2.65116	n=36
		0.833333	0.861111	0.166667	0.305556	0.666667	0.138889					0.49537	(0,14-0,83)
	0.0857143	0.857143	0.885714	0.171429	0.314286	0.685714	0.142857	0.0571429	0.0285714	0.0285714		0.325714

## Sheet: COL5A1
Lab#	PS4	PM1	PM2	PM3	PP1	PP2	PP3	PP4	BS1	BS2	BP1		#
1							1						1
2							1		1				2
3										1	1		2
4			1				1				1		3
5													0
6							1		1				2
7			1				1						2
8			1				1						2
9													0
10			1			1	1	1					4
11			1				1				1		3
12		1					1				1		3
13							1						1
14							1						1
15							1						1
16							1			1			2
17							1	1			1		3
18							1	1		1			3
19			1				1						2
20			1				1	1					3
21													0
22	1		1				1						3
23			1				1						2
24			1	1							1		3
25							1						1
26							1						1
27										1	1		2
28			1				1						2
29							1						1
30			1				1						2
31													0
32					1		1	1					3
33													0
34							1		1				2
35													0
36							1						1
37			1				1						2
38			1				1						2
39													0
40										1	1		2
41			1				1						2
42						1	1						2
43										1	1		2
SUM	1	1	15	1	1	2	31	5	3	6	9		1.74419	n=35
			0.428571				0.885714	0.142857		0.171429	0.257143		0.377143	(0,14-0,89)
	0.0285714	0.0285714	0.428571	0.0285714	0.0285714	0.0571429	0.885714	0.142857	0.0857143	0.171429	0.257143		0.188571

## Sheet: ANK2 del
Lab#		PVS1	PS2	PM2	PM4	PM6	PP3	PP4		#
1			1							1
2		1		1						2
3										0
4										0
5	1A 2A 2E 3A									0
6	1A 2A 3A 5A (1.15)									0
7										0
8		1		1						2
9										0
10										0
11	1A 3A 5A 2A-2E									0
12				1	1	1				3
13		1	1	1						3
14				1		1				2
15										0
16										0
17										0
18										0
19		1		1						2
20				1		1				2
21										0
22										0
23										0
24										0
25	2A 5A (1.45)									0
26										0
27										0
28	2A (1.0)									0
29										0
30	1A 2A									0
31										0
32		1		1		1				3
33										0
34	1A 2A (0.9)									0
35										0
36		1	1	1						3
37	1.0									0
38	1A 2A 3A									0
39										0
40			1							1
41										0
42	1B-0 2A-1 3A-0 4D-0									0
43		1		1			1			3
SUM		7	4	10	1	4	1	0		0.627907	n=22

## Sheet: 16P11.2 dup
Lab#		PS3	PS4	PM1	PM2	PM4	PM6	PP4		#
1										0
2										0
3										0
4										0
5	1A 2A 2B 3A 4L 4O									0
6	1A 3A 2B 4C (0.55)									0
7										0
8	ClinGen CNV 0.1									0
9										0
10										0
11	1A 3A 4L-4Q 2A-2B									0
12						1				1
13										0
14										0
15				1						1
16										0
17										0
18										0
19		1	1				1			3
20				1	1			1		3
21										0
22										0
23										0
24										0
25										0
26										0
27										0
28	4E (0.30)									0
29										0
30	1A 2B									0
31										0
32						1				1
33										0
34	1A 2B 3A (0)									0
35										0
36				1						1
37					1					1
38	1A 2B 3A 4E									0
39										0
40										0
41										0
42	1B-0.6 3A-0 4E-0 5G-0.1									0
43					1					1
SUM		1	1	3	3	2	1	1		0.27907	n=17

## Sheet: PTPN11
Lab#	PS1	PS2	PS4	PM1	PM2	PM5	PP1	PP2	PP3	PP5	BS2		#
1			1	1	1			1	1	1			6
2			1		1			1	1				4
3				1	1	1			1	1			5
4													0
5													0
6			1	1	1			1	1				5
7				1	1				1	1			4
8			1		1			1	1				4
9													0
10				1	1			1	1				4
11				1	1	1		1	1	1			6
12	1		1	1	1			1	1				6
13			1		1	1			1				4
14				1	1				1	1			4
15			1		1				1	1			4
16				1	1				1	1			4
17				1	1	1			1	1			5
18	1			1	1				1				4
19			1	1	1	1		1	1				6
20				1	1				1	1			4
21													0
22			1	1	1	1		1	1				6
23				1	1	1			1	1			5
24				1	1				1	1			4
25				1	1				1	1			4
26					1				1	1			3
27				1	1	1			1	1			5
28				1	1	1		1	1	1			6
29					1	1			1	1	1		5
30			1		1				1				3
31													0
32					1				1				2
33													0
34			1		1	1		1	1				5
35													0
36			1		1	1	1	1	1				6
37													0
38				1	1	1			1	1			5
39													0
40					1	1			1				3
41		1		1	1	1			1				5
42	1			1	1								3
43				1	1	1			1	1			5
SUM	3	1	12	23	34	16	1	12	33	18	1		3.5814	n=34
			0.352941	0.676471	1	0.470588		0.352941	0.970588	0.529412			0.621849	(0,36-1,00)
	0.0882353	0.0294118	0.352941	0.676471	1	0.470588	0.0294118	0.352941	0.970588	0.529412	0.0294118		0.441176

[truncated: 2 more sheets: TNFRSF1A, ABCA4]
